# Supplementary material for: Systematic Review on the Association of Radiomics with Tumor Biological Endpoints
Source: Cancers (Basel). 2021 Jun 16;13(12):3015. doi: 10.3390/cancers13123015 (PMC8234501; doi:10.3390/cancers13123015)
Supplement: Supplementary file 1 [file cancers-13-03015-s001.zip]

Archive with 13 entries (13 files):
- Supplementary_ListS1.pdf
- Supplementary_ListS2.pdf
- Supplementary_TableS1, S2, S3 and S4.pdf
- Supplementary_TableS10_BRAF.pdf
- Supplementary_TableS11_PDL1.pdf
- Supplementary_TableS12_TP53.pdf
- Supplementary_TableS13_KRAS.pdf
- Supplementary_TableS14_KI67.pdf
- Supplementary_TableS5_IDH.pdf
- Supplementary_TableS6_EGFR.pdf
- Supplementary_TableS7_VEGF.pdf
- Supplementary_TableS8_HER2.pdf
- Supplementary_TableS9_ALK.pdf
